# Supplementary material for: Analysis of proteolytic processing sites in potyvirus polyproteins revealed differential amino acid preferences of NIa-Pro protease in each of seven cleavage sites
Source: PLoS One. 2021 Jan 25;16(1):e0245853. doi: 10.1371/journal.pone.0245853 (PMC7833154; doi:10.1371/journal.pone.0245853)
Supplement: S1 Table — (XLSX) [file pone.0245853.s001.xlsx]

## Sheet: Sheet1
S1 Table. Potyvirus species analyzed in this study
Included viruses (135)			Excluded viruses (48)
Species	Protein ID		Species	Comment
African eggplant mosaic virus	YP_009666833.1		Alternanthera mild mosaic virus	Partial sequence
Algerian watermelon mosaic virus	YP_001931956.1		Amazon lily mosaic virus	Partial sequence
Alstroemeria mosaic virus	QDA01852.2		Angelica virus Y	Partial sequence
Amaranthus leaf mottle virus	QHO60634.1		Araujia mosaic virus	Partial sequence
Apium virus Y	YP_004123951.1		Butterfly flower mosaic virus	Partial sequence
Arracacha mottle virus	YP_006522440.1		Calanthe mild mosaic virus	Partial sequence
Asparagus virus 1	YP_009110712.1		Carnation vein mottle virus	Partial sequence
Banana bract mosaic virus	YP_001427389.1		Ceratobium mosaic virus	Partial sequence
Barbacena virus Y	YP_009272820.1		Chinese artichoke mosaic virus	Partial sequence
Basella rugose mosaic virus	YP_001427385.1		Clitoria virus Y	Partial sequence
Bean common mosaic necrosis virus	NP_660175.1		Commelina mosaic virus	No sequence data
Bean common mosaic virus	NP_570723.1		Cypripedium virus Y	Partial sequence
Bean yellow mosaic virus	NP_612218.1		Datura shoestring virus	No sequence data
Beet mosaic virus	NP_954611.1		Diuris virus Y	Partial sequence
Bidens mosaic virus	YP_008877631.1		Donkey orchid virus A	Truncated form
Bidens mottle virus	YP_003778191.1		Freesia mosaic virus	Has an internal deletion
Blue squill virus A	YP_006990202.1		Hibbertia virus Y	Partial sequence
Brugmansia mosaic virus	YP_007354880.1		Iris fulva mosaic virus	No sequence data
Brugmansia suaveolens mottle virus	YP_003900466.1		Iris mild mosaic virus	Partial sequence
Calla lily latent virus	ABO77135.1		Kalanchoe mosaic virus	Partial sequence
Callistephus mottle virus	YP_009272570.1		Lycoris mild mottle virus	Partial sequence
Canna yellow streak virus	YP_003208047.1		Meadow saffron breaking virus	Partial sequence
Carrot thin leaf virus	YP_009091824.1		Nerine yellow stripe virus	Partial sequence
Carrot virus Y	BBP49733.1		Nothoscordum mosaic virus	No sequence data
Catharanthus mosaic virus	YP_009143308.1		Ornithogalum virus 2	Partial sequence
Celery mosaic virus	YP_004376199.1		Parsnip mosaic virus	No sequence data
Chilli ringspot virus	YP_004875339.1		Passiflora chlorosis virus	Partial sequence
Chilli veinal mottle virus	NP_982308.1		Pfaffia mosaic virus	Partial sequence
Clover yellow vein virus	NP_613273.1		Pleione virus Y	Partial sequence
Cocksfoot streak virus	NP_620483.1		Potato yellow blotch virus	Ambiguous classification (Nepovirus?)
Colombian datura virus	YP_007346986.1		Ranunculus leaf distortion virus	Partial sequence
Cowpea aphid-borne mosaic virus	NP_659018.1		Ranunculus mild mosaic virus	Partial sequence
Cucurbit vein banding virus	YP_009388623.1		Ranunculus mosaic virus	Partial sequence
Cyrtanthus elatus virus A	YP_006383504.1		Rhopalanthe virus Y	Partial sequence
Daphne mosaic virus	YP_610949.1		Sarcochilus virus Y	Partial sequence
Daphne virus Y	YP_009508399.1		Spiranthes mosaic virus 3	Partial sequence
Dasheen mosaic virus	NP_613274.1		Sunflower mosaic virus	Partial sequence
Dendrobium chlorotic mosaic virus	QBS16347.1		Sweet potato mild speckling virus	Partial sequence
Dioscorea mosaic virus	AZB50213.1		Telfairia mosaic virus	No sequence data
East Asian Passiflora distortion virus	BBD74024.1		Tradescantia mild mosaic virus	Partial sequence
East Asian Passiflora virus	YP_459919.1		Tuberose mild mosaic virus	Partial sequence
Endive necrotic mosaic virus	YP_009353030.1		Tuberose mild mottle virus	Partial sequence
Euphorbia ringspot virus	YP_009305422.1		Tulip breaking virus	Partial sequence
Fritillary virus Y	YP_001974419.1		Tulip mosaic virus	Partial sequence
Gloriosa stripe mosaic virus	YP_009507673.1		Twisted-stalk chlorotic streak virus	Partial sequence
Gomphocarpus mosaic virus	BBD33993.1		Vallota mosaic virus	Partial sequence
Habenaria mosaic virus	YP_008240477.1		Watermelon leaf mottle virus	Partial sequence
Hardenbergia mosaic virus	YP_004564588.1		Zucchini yellow fleck virus	Partial sequence
Henbane mosaic virus	AZL49326.1
Hippeastrum mosaic virus	YP_006382256.1
Hyacinth mosaic virus	YP_009465708.1
Impatiens flower break virus	YP_009255234.1
Iris severe mosaic virus	YP_009224125.1
Japanese yam mosaic virus	NP_051161.1
Jasmine virus T	YP_009221980.1
Johnsongrass mosaic virus	NP_619668.1
Keunjorong mosaic virus	YP_004934107.1
Konjac mosaic virus	YP_529485.1
Leek yellow stripe virus	NP_659009.1
Lettuce Italian necrotic virus	YP_009162372.1
Lettuce mosaic virus	NP_619667.1
Lily mottle virus	NP_945133.1
Lily virus Y	YP_009553508.1
Lupinus mosaic virus	YP_004123732.1
Maize dwarf mosaic virus	NP_569138.1
Malva vein clearing virus	QIA62007.1
Mashua virus Y	AXK90538.1
Mediterranean ruda virus	YP_009666832.1
Moroccan watermelon mosaic virus	YP_001552410.1
Narcissus degeneration virus	YP_001019187.1
Narcissus late season yellows virus	YP_009010942.1
Narcissus yellow stripe virus	YP_002308453.1
Onion yellow dwarf virus	NP_871002.1
Ornithogalum mosaic virus	YP_006989380.1
Ornithogalum virus 3	AWJ64349.1
Panax virus Y	YP_003725718.1
Papaya leaf distortion mosaic virus	NP_870995.1
Papaya ringspot virus	NP_056758.1
Paris mosaic necrosis virus	YP_009666817.1
Passion fruit woodiness virus	YP_004063671.1
Pea seed-borne mosaic virus	NP_056765.1
Peanut mottle virus	NP_068348.2
Pecan mosaic-associated virus	YP_009256204.1
Pennisetum mosaic virus	YP_249455.1
Pepper mottle virus	NP_041276.1
Pepper severe mosaic virus	YP_778468.1
Pepper veinal mottle virus	YP_002519375.1
Pepper yellow mosaic virus	YP_003778216.1
Peru tomato mosaic virus	NP_787937.1
Platycodon mild mottle virus	AYA60486.1
Plum pox virus	NP_040807.1
Pokeweed mosaic virus	AFS28881.1
Potato virus A	NP_659729.1
Potato virus V	NP_659008.1
Potato virus Y	NP_056759.1
Saffron latent virus	YP_009455737.1
Scallion mosaic virus	NP_570725.1
Shallot yellow stripe virus	YP_331412.1
Sorghum mosaic virus	NP_659391.1
Soybean mosaic virus	NP_072165.1
Sudan watermelon mosaic virus	YP_009407951.1
Sugarcane mosaic virus	NP_570724.1
Sunflower chlorotic mottle virus	YP_003580192.1
Sunflower mild mosaic virus	YP_007872240.1
Sunflower ring blotch virus	YP_009351870.1
Sweet potato feathery mottle virus	NP_045216.1
Sweet potato latent virus	YP_007697620.1
Sweet potato virus 2	YP_006382460.1
Sweet potato virus C	YP_004046670.1
Sweet potato virus G	YP_006493333.1
Tamarillo leaf malformation virus	YP_009126730.1
Telosma mosaic virus	YP_001427386.1
Thunberg fritillary mosaic virus	YP_254713.1
Tobacco etch virus	NP_062908.1
Tobacco mosqueado virus	YP_009252304.1
Tobacco vein banding mosaic virus	YP_001552409.1
Tobacco vein mottling virus	NP_056867.1
Tomato necrotic stunt virus	YP_006272948.1
Turnip mosaic virus	NP_062866.2
Vanilla distortion mosaic virus	YP_009091808.1
Verbena virus Y	YP_001931955.1
Watermelon mosaic virus	YP_077181.1
Wild melon banding virus	YP_009407950.1
Wild onion symptomless virus	YP_009259366.1
Wild potato mosaic virus	NP_741959.1
Wild tomato mosaic virus	YP_001427388.1
Wisteria vein mosaic virus	YP_271857.1
Yam mild mosaic virus	YP_006990077.1
Yam mosaic virus	YP_022751.1
Yambean mosaic virus	YP_004936165.1
Zantedeschia mild mosaic virus	YP_002308580.1
Zea mosaic virus	YP_006906026.1
Zucchini shoestring virus	YP_009665156.1
Zucchini tigre mosaic virus	YP_008992091.1
Zucchini yellow mosaic virus	NP_477522.1
