# Supplementary material for: Analysis of proteolytic processing sites in potyvirus polyproteins revealed differential amino acid preferences of NIa-Pro protease in each of seven cleavage sites
Source: PLoS One. 2021 Jan 25;16(1):e0245853. doi: 10.1371/journal.pone.0245853 (PMC7833154; doi:10.1371/journal.pone.0245853)
Supplement: S2 Table — (XLSX) [file pone.0245853.s002.xlsx]

## Sheet: Percentage
S2 Table. Amino acid frequencies at P1, HC-Pro, and NIa-Pro cleavage sites (%)
	P1 (S1)							HC-Pro (S2)							NIa-Pro (S3-S9)
pos aa	-4	-3	-2	-1	1		pos aa	-4	-3	-2	-1	1		pos aa	-4	-3	-2	-1	1
A	0.74	1.48	0	0	5.93		A	0	7.41	0	0	0		A	0.85	4.76	1.8	0	21.27
C	0.74	0.74	0	0	0		C	0	1.48	0	0	0		C	0.74	1.27	0.53	0	0.32
D	0	5.93	0.74	0	0		D	0	0	0	0	0		D	0	1.9	0	0.11	1.06
E	0	14.07	3.7	0	0		E	0	0	0	0	0		E	0.11	12.28	5.71	18.62	0.32
F	0	0	0	25.19	0		F	0	0.74	0	0	0		F	1.69	2.65	13.23	0	0.11
G	0	0	0.74	0	0		G	0	0	0	100	100		G	0.32	1.38	0	0	23.7
H	0	11.85	70.37	0	0		H	0	0.74	0	0	0		H	0.21	7.51	50.79	0	0.63
I	39.26	11.85	0	0	0		I	0	5.19	0	0	0		I	3.28	3.17	0.85	0	0
K	0	3.7	0	0	0		K	0	7.41	0	0	0		K	0	5.93	0	0	1.59
L	2.96	0.74	0	0	0		L	0	15.56	0	0	0		L	1.16	2.43	9.52	0	0.11
M	41.48	0.74	0	0	0.74		M	0	0.74	0.74	0	0		M	1.38	1.16	1.16	0	0.85
N	0	4.44	0	0	2.22		N	0	4.44	0	0	0		N	0	1.69	0.53	0	2.33
P	0	0	0.74	0	0		P	0	0	0	0	0		P	0	0	0.42	0	0.11
Q	0	10.37	19.26	0	0		Q	0	4.44	0	0	0		Q	0	6.98	0.42	80.85	0.21
R	0	8.89	0.74	0	0		R	0	45.93	0	0	0		R	0	11.96	0	0.32	0.74
S	0	0	0	0	85.93		S	0	0.74	0	0	0		S	0	8.99	0.74	0	44.02
T	3.7	14.07	0	0	5.19		T	0	0.74	0	0	0		T	0.74	6.98	5.5	0.11	1.69
V	10.37	11.11	0	0	0		V	0	4.44	99.26	0	0		V	88.57	6.56	3.7	0	0.85
W	0.74	0	0	0	0		W	0	0	0	0	0		W	0.32	0.11	0.21	0	0
Y	0	0	3.7	74.81	0		Y	100	0	0	0	0		Y	0.63	12.28	4.87	0	0.11

## Sheet: Count
S2 Table. Amino acid frequencies at P1, HC-Pro, and NIa-Pro cleavage sites
	P1 (S1)							HC-Pro (S2)							NIa-Pro (S3-S9)
pos aa	-4	-3	-2	-1	1		pos aa	-4	-3	-2	-1	1		pos aa	-4	-3	-2	-1	1
A	1	2	0	0	8		A	0	10	0	0	0		A	8	45	17	0	201
C	1	1	0	0	0		C	0	2	0	0	0		C	7	12	5	0	3
D	0	8	1	0	0		D	0	0	0	0	0		D	0	18	0	1	10
E	0	19	5	0	0		E	0	0	0	0	0		E	1	116	54	176	3
F	0	0	0	34	0		F	0	1	0	0	0		F	16	25	125	0	1
G	0	0	1	0	0		G	0	0	0	135	135		G	3	13	0	0	224
H	0	16	95	0	0		H	0	1	0	0	0		H	2	71	480	0	6
I	53	16	0	0	0		I	0	7	0	0	0		I	31	30	8	0	0
K	0	5	0	0	0		K	0	10	0	0	0		K	0	56	0	0	15
L	4	1	0	0	0		L	0	21	0	0	0		L	11	23	90	0	1
M	56	1	0	0	1		M	0	1	1	0	0		M	13	11	11	0	8
N	0	6	0	0	3		N	0	6	0	0	0		N	0	16	5	0	22
P	0	0	1	0	0		P	0	0	0	0	0		P	0	0	4	0	1
Q	0	14	26	0	0		Q	0	6	0	0	0		Q	0	66	4	764	2
R	0	12	1	0	0		R	0	62	0	0	0		R	0	113	0	3	7
S	0	0	0	0	116		S	0	1	0	0	0		S	0	85	7	0	416
T	5	19	0	0	7		T	0	1	0	0	0		T	7	66	52	1	16
V	14	15	0	0	0		V	0	6	134	0	0		V	837	62	35	0	8
W	1	0	0	0	0		W	0	0	0	0	0		W	3	1	2	0	0
Y	0	0	5	101	0		Y	135	0	0	0	0		Y	6	116	46	0	1
Total	135	135	135	135	135		Total	135	135	135	135	135		Total	945	945	945	945	945
