# Supplementary material for: Analysis of proteolytic processing sites in potyvirus polyproteins revealed differential amino acid preferences of NIa-Pro protease in each of seven cleavage sites
Source: PLoS One. 2021 Jan 25;16(1):e0245853. doi: 10.1371/journal.pone.0245853 (PMC7833154; doi:10.1371/journal.pone.0245853)
Supplement: S3 Table — (XLSX) [file pone.0245853.s003.xlsx]

## Sheet: Percentage
S3 Table. Amino acid frequencies at individual NIa-Pro cleavage sites (%)
	S3							S4							S5							S6							S7							S8							S9
pos aa	-4	-3	-2	-1	1		pos aa	-4	-3	-2	-1	1		pos aa	-4	-3	-2	-1	1		pos aa	-4	-3	-2	-1	1		pos aa	-4	-3	-2	-1	1		pos aa	-4	-3	-2	-1	1		pos aa	-4	-3	-2	-1	1
A	0	5.19	1.48	0	52.59		A	0.74	3.7	1.48	0	4.44		A	0	0	0	0	1.48		A	0	5.19	0.74	0	17.04		A	3.7	10.37	0	0	20		A	0.74	5.93	8.15	0	17.04		A	0.74	2.96	0.74	0	36.3
C	0.74	0.74	0.74	0	0		C	0.74	0	0.74	0	0		C	0.74	0.74	1.48	0	0		C	0	1.48	0	0	0		C	0	0	0	0	0		C	0.74	3.7	0.74	0	2.22		C	2.22	2.22	0	0	0
D	0	2.22	0	0	2.96		D	0	0.74	0	0	0		D	0	0	0	0	3.7		D	0	2.22	0	0	0		D	0	8.15	0	0	0		D	0	0	0	0	0.74		D	0	0	0	0	0
E	0.74	24.44	1.48	8.15	0		E	0	1.48	0	3.7	0		E	0	3.7	0	4.44	0.74		E	0	10.37	0	11.85	0		E	0	35.56	0.74	100	0		E	0	7.41	37.04	0.74	0.74		E	0	2.96	0	1.48	0.74
F	2.22	0.74	11.85	0	0		F	0.74	1.48	13.33	0	0.74		F	0	2.22	14.81	0	0		F	2.96	2.96	14.07	0	0		F	2.22	0	15.56	0	0		F	0.74	3.7	9.63	0	0		F	2.96	7.41	13.33	0	0
G	0.74	0.74	0	0	6.67		G	0	1.48	0	0	4.44		G	0	0.74	0	0	10.37		G	0	0	0	0	82.22		G	0.74	3.7	0	0	28.89		G	0.74	2.96	0	0	25.19		G	0	0	0	0	8.15
H	0.74	1.48	57.78	0	2.96		H	0	7.41	60	0	0		H	0	20.74	59.26	0	0.74		H	0	8.89	60.74	0	0		H	0.74	0.74	58.52	0	0		H	0	2.96	0	0	0.74		H	0	11.11	59.26	0	0
I	1.48	5.19	0.74	0	0		I	2.96	2.22	2.96	0	0		I	5.19	5.19	0	0	0		I	3.7	2.22	0	0	0		I	4.44	2.22	0	0	0		I	2.96	1.48	2.22	0	0		I	2.22	3.7	0	0	0
K	0	11.11	0	0	10.37		K	0	13.33	0	0	0		K	0	0	0	0	0.74		K	0	5.19	0	0	0		K	0	4.44	0	0	0		K	0	5.19	0	0	0		K	0	2.22	0	0	0
L	1.48	0.74	8.15	0	0		L	0	0.74	5.93	0	0.74		L	3.7	7.41	17.04	0	0		L	0	1.48	3.7	0	0		L	1.48	2.96	9.63	0	0		L	0.74	0.74	2.96	0	0		L	0.74	2.96	19.26	0	0
M	0.74	0	1.48	0	0		M	3.7	0.74	0	0	0.74		M	1.48	5.93	0	0	0		M	1.48	0.74	0	0	0		M	0.74	0	2.96	0	0.74		M	1.48	0	3.7	0	3.7		M	0.74	0.74	0	0	0.74
N	0	2.96	0	0	1.48		N	0	2.96	0	0	1.48		N	0	2.22	0	0	8.15		N	0	0.74	0	0	0		N	0	2.22	0	0	2.22		N	0	0.74	4.44	0	0.74		N	0	0	0	0	2.22
P	0	0	0.74	0	0		P	0	0	0.74	0	0		P	0	0	0	0	0.74		P	0	0	0	0	0		P	0	0	0	0	0		P	0	0	1.48	0	0		P	0	0	0	0	0
Q	0	6.67	0	91.85	1.48		Q	0	6.67	0.74	95.56	0		Q	0	21.48	0	94.81	0		Q	0	5.19	0	88.15	0		Q	0	3.7	0	0	0		Q	0	5.19	2.22	97.78	0		Q	0	0	0	97.78	0
R	0	4.44	0	0	5.19		R	0	31.11	0	0	0		R	0	11.85	0	0.74	0		R	0	5.19	0	0	0		R	0	1.48	0	0	0		R	0	18.52	0	0.74	0		R	0	11.11	0	0.74	0
S	0	10.37	0	0	11.85		S	0	1.48	0	0	86.67		S	0	0	0	0	66.67		S	0	18.52	0	0	0.74		S	0	7.41	0.74	0	47.41		S	0	8.15	4.44	0	47.41		S	0	16.3	0	0	48.15
T	1.48	8.15	7.41	0	0.74		T	1.48	2.96	1.48	0.74	0.74		T	0	5.19	0	0	6.67		T	0	14.81	14.07	0	0		T	1.48	9.63	3.7	0	0.74		T	0.74	5.93	11.11	0	1.48		T	0	2.22	0.74	0	0.74
V	87.41	14.81	2.22	0	2.96		V	88.15	1.48	7.41	0	0		V	88.89	2.22	0	0	0		V	91.11	5.19	0.74	0	0		V	84.44	7.41	5.19	0	0		V	88.89	8.15	10.37	0.74	0		V	90.37	6.67	0	0	2.96
W	0	0	0.74	0	0		W	0	0	0	0	0		W	0	0	0	0	0		W	0	0	0	0	0		W	0	0	0	0	0		W	2.22	0	0.74	0	0		W	0	0.74	0	0	0
Y	2.22	0	5.19	0	0.74		Y	1.48	20	5.19	0	0		Y	0	10.37	7.41	0	0		Y	0.74	9.63	5.93	0	0		Y	0	0	2.96	0	0		Y	0	19.26	0.74	0	0		Y	0	26.67	6.67	0	0

## Sheet: Count
S3 Table. Amino acid frequencies at individual NIa-Pro cleavage sites
	S3							S4							S5							S6							S7							S8							S9
pos aa	-4	-3	-2	-1	1		pos aa	-4	-3	-2	-1	1		pos aa	-4	-3	-2	-1	1		pos aa	-4	-3	-2	-1	1		pos aa	-4	-3	-2	-1	1		pos aa	-4	-3	-2	-1	1		pos aa	-4	-3	-2	-1	1
A	0	7	2	0	71		A	1	5	2	0	6		A	0	0	0	0	2		A	0	7	1	0	23		A	5	14	0	0	27		A	1	8	11	0	23		A	1	4	1	0	49
C	1	1	1	0	0		C	1	0	1	0	0		C	1	1	2	0	0		C	0	2	0	0	0		C	0	0	0	0	0		C	1	5	1	0	3		C	3	3	0	0	0
D	0	3	0	0	4		D	0	1	0	0	0		D	0	0	0	0	5		D	0	3	0	0	0		D	0	11	0	0	0		D	0	0	0	0	1		D	0	0	0	0	0
E	1	33	2	11	0		E	0	2	0	5	0		E	0	5	0	6	1		E	0	14	0	16	0		E	0	48	1	135	0		E	0	10	50	1	1		E	0	4	0	2	1
F	3	1	16	0	0		F	1	2	18	0	1		F	0	3	20	0	0		F	4	4	19	0	0		F	3	0	21	0	0		F	1	5	13	0	0		F	4	10	18	0	0
G	1	1	0	0	9		G	0	2	0	0	6		G	0	1	0	0	14		G	0	0	0	0	111		G	1	5	0	0	39		G	1	4	0	0	34		G	0	0	0	0	11
H	1	2	78	0	4		H	0	10	81	0	0		H	0	28	80	0	1		H	0	12	82	0	0		H	1	1	79	0	0		H	0	4	0	0	1		H	0	15	80	0	0
I	2	7	1	0	0		I	4	3	4	0	0		I	7	7	0	0	0		I	5	3	0	0	0		I	6	3	0	0	0		I	4	2	3	0	0		I	3	5	0	0	0
K	0	15	0	0	14		K	0	18	0	0	0		K	0	0	0	0	1		K	0	7	0	0	0		K	0	6	0	0	0		K	0	7	0	0	0		K	0	3	0	0	0
L	2	1	11	0	0		L	0	1	8	0	1		L	5	10	23	0	0		L	0	2	5	0	0		L	2	4	13	0	0		L	1	1	4	0	0		L	1	4	26	0	0
M	1	0	2	0	0		M	5	1	0	0	1		M	2	8	0	0	0		M	2	1	0	0	0		M	1	0	4	0	1		M	2	0	5	0	5		M	1	1	0	0	1
N	0	4	0	0	2		N	0	4	0	0	2		N	0	3	0	0	11		N	0	1	0	0	0		N	0	3	0	0	3		N	0	1	6	0	1		N	0	0	0	0	3
P	0	0	1	0	0		P	0	0	1	0	0		P	0	0	0	0	1		P	0	0	0	0	0		P	0	0	0	0	0		P	0	0	2	0	0		P	0	0	0	0	0
Q	0	9	0	124	2		Q	0	9	1	129	0		Q	0	29	0	128	0		Q	0	7	0	119	0		Q	0	5	0	0	0		Q	0	7	3	132	0		Q	0	0	0	132	0
R	0	6	0	0	7		R	0	42	0	0	0		R	0	16	0	1	0		R	0	7	0	0	0		R	0	2	0	0	0		R	0	25	0	1	0		R	0	15	0	1	0
S	0	14	0	0	16		S	0	2	0	0	117		S	0	0	0	0	90		S	0	25	0	0	1		S	0	10	1	0	64		S	0	11	6	0	64		S	0	22	0	0	65
T	2	11	10	0	1		T	2	4	2	1	1		T	0	7	0	0	9		T	0	20	19	0	0		T	2	13	5	0	1		T	1	8	15	0	2		T	0	3	1	0	1
V	118	20	3	0	4		V	119	2	10	0	0		V	120	3	0	0	0		V	123	7	1	0	0		V	114	10	7	0	0		V	120	11	14	1	0		V	122	9	0	0	4
W	0	0	1	0	0		W	0	0	0	0	0		W	0	0	0	0	0		W	0	0	0	0	0		W	0	0	0	0	0		W	3	0	1	0	0		W	0	1	0	0	0
Y	3	0	7	0	1		Y	2	27	7	0	0		Y	0	14	10	0	0		Y	1	13	8	0	0		Y	0	0	4	0	0		Y	0	26	1	0	0		Y	0	36	9	0	0
Total	135	135	135	135	135		Total	135	135	135	135	135		Total	135	135	135	135	135		Total	135	135	135	135	135		Total	135	135	135	135	135		Total	135	135	135	135	135		Total	135	135	135	135	135
