# Supplementary material for: Analysis of proteolytic processing sites in potyvirus polyproteins revealed differential amino acid preferences of NIa-Pro protease in each of seven cleavage sites
Source: PLoS One. 2021 Jan 25;16(1):e0245853. doi: 10.1371/journal.pone.0245853 (PMC7833154; doi:10.1371/journal.pone.0245853)
Supplement: S4 Table — (XLSX) [file pone.0245853.s004.xlsx]

## Sheet: Percentage
S4 Table. Amino acid frequencies at the five positions of NIa-Pro cleavage sites (%)
	-4									-3									-2									-1									+1
site aa	S3	S4	S5	S6	S7	S8	S9		site aa	S3	S4	S5	S6	S7	S8	S9		site aa	S3	S4	S5	S6	S7	S8	S9		site aa	S3	S4	S5	S6	S7	S8	S9		site aa	S3	S4	S5	S6	S7	S8	S9
A	0	0.74	0	0	3.7	0.74	0.74		A	5.19	3.7	0	5.19	10.37	5.93	2.96		A	1.48	1.48	0	0.74	0	8.15	0.74		A	0	0	0	0	0	0	0		A	52.59	4.44	1.48	17.04	20	17.04	36.3
C	0.74	0.74	0.74	0	0	0.74	2.22		C	0.74	0	0.74	1.48	0	3.7	2.22		C	0.74	0.74	1.48	0	0	0.74	0		C	0	0	0	0	0	0	0		C	0	0	0	0	0	2.22	0
D	0	0	0	0	0	0	0		D	2.22	0.74	0	2.22	8.15	0	0		D	0	0	0	0	0	0	0		D	0	0	0	0	0	0	0		D	2.96	0	3.7	0	0	0.74	0
E	0.74	0	0	0	0	0	0		E	24.44	1.48	3.7	10.37	35.56	7.41	2.96		E	1.48	0	0	0	0.74	37.04	0		E	8.15	3.7	4.44	11.85	100	0.74	1.48		E	0	0	0.74	0	0	0.74	0.74
F	2.22	0.74	0	2.96	2.22	0.74	2.96		F	0.74	1.48	2.22	2.96	0	3.7	7.41		F	11.85	13.33	14.81	14.07	15.56	9.63	13.33		F	0	0	0	0	0	0	0		F	0	0.74	0	0	0	0	0
G	0.74	0	0	0	0.74	0.74	0		G	0.74	1.48	0.74	0	3.7	2.96	0		G	0	0	0	0	0	0	0		G	0	0	0	0	0	0	0		G	6.67	4.44	10.37	82.22	28.89	25.19	8.15
H	0.74	0	0	0	0.74	0	0		H	1.48	7.41	20.74	8.89	0.74	2.96	11.11		H	57.78	60	59.26	60.74	58.52	0	59.26		H	0	0	0	0	0	0	0		H	2.96	0	0.74	0	0	0.74	0
I	1.48	2.96	5.19	3.7	4.44	2.96	2.22		I	5.19	2.22	5.19	2.22	2.22	1.48	3.7		I	0.74	2.96	0	0	0	2.22	0		I	0	0	0	0	0	0	0		I	0	0	0	0	0	0	0
K	0	0	0	0	0	0	0		K	11.11	13.33	0	5.19	4.44	5.19	2.22		K	0	0	0	0	0	0	0		K	0	0	0	0	0	0	0		K	10.37	0	0.74	0	0	0	0
L	1.48	0	3.7	0	1.48	0.74	0.74		L	0.74	0.74	7.41	1.48	2.96	0.74	2.96		L	8.15	5.93	17.04	3.7	9.63	2.96	19.26		L	0	0	0	0	0	0	0		L	0	0.74	0	0	0	0	0
M	0.74	3.7	1.48	1.48	0.74	1.48	0.74		M	0	0.74	5.93	0.74	0	0	0.74		M	1.48	0	0	0	2.96	3.7	0		M	0	0	0	0	0	0	0		M	0	0.74	0	0	0.74	3.7	0.74
N	0	0	0	0	0	0	0		N	2.96	2.96	2.22	0.74	2.22	0.74	0		N	0	0	0	0	0	4.44	0		N	0	0	0	0	0	0	0		N	1.48	1.48	8.15	0	2.22	0.74	2.22
P	0	0	0	0	0	0	0		P	0	0	0	0	0	0	0		P	0.74	0.74	0	0	0	1.48	0		P	0	0	0	0	0	0	0		P	0	0	0.74	0	0	0	0
Q	0	0	0	0	0	0	0		Q	6.67	6.67	21.48	5.19	3.7	5.19	0		Q	0	0.74	0	0	0	2.22	0		Q	91.85	95.56	94.81	88.15	0	97.78	97.78		Q	1.48	0	0	0	0	0	0
R	0	0	0	0	0	0	0		R	4.44	31.11	11.85	5.19	1.48	18.52	11.11		R	0	0	0	0	0	0	0		R	0	0	0.74	0	0	0.74	0.74		R	5.19	0	0	0	0	0	0
S	0	0	0	0	0	0	0		S	10.37	1.48	0	18.52	7.41	8.15	16.3		S	0	0	0	0	0.74	4.44	0		S	0	0	0	0	0	0	0		S	11.85	86.67	66.67	0.74	47.41	47.41	48.15
T	1.48	1.48	0	0	1.48	0.74	0		T	8.15	2.96	5.19	14.81	9.63	5.93	2.22		T	7.41	1.48	0	14.07	3.7	11.11	0.74		T	0	0.74	0	0	0	0	0		T	0.74	0.74	6.67	0	0.74	1.48	0.74
V	87.41	88.15	88.89	91.11	84.44	88.89	90.37		V	14.81	1.48	2.22	5.19	7.41	8.15	6.67		V	2.22	7.41	0	0.74	5.19	10.37	0		V	0	0	0	0	0	0.74	0		V	2.96	0	0	0	0	0	2.96
W	0	0	0	0	0	2.22	0		W	0	0	0	0	0	0	0.74		W	0.74	0	0	0	0	0.74	0		W	0	0	0	0	0	0	0		W	0	0	0	0	0	0	0
Y	2.22	1.48	0	0.74	0	0	0		Y	0	20	10.37	9.63	0	19.26	26.67		Y	5.19	5.19	7.41	5.93	2.96	0.74	6.67		Y	0	0	0	0	0	0	0		Y	0.74	0	0	0	0	0	0

## Sheet: Count
S4 Table. Amino acid frequencies at the five positions of NIa-Pro cleavage sites
	-4									-3									-2									-1									+1
site aa	S3	S4	S5	S6	S7	S8	S9		site aa	S3	S4	S5	S6	S7	S8	S9		site aa	S3	S4	S5	S6	S7	S8	S9		site aa	S3	S4	S5	S6	S7	S8	S9		site aa	S3	S4	S5	S6	S7	S8	S9
A	0	1	0	0	5	1	1		A	7	5	0	7	14	8	4		A	2	2	0	1	0	11	1		A	0	0	0	0	0	0	0		A	71	6	2	23	27	23	49
C	1	1	1	0	0	1	3		C	1	0	1	2	0	5	3		C	1	1	2	0	0	1	0		C	0	0	0	0	0	0	0		C	0	0	0	0	0	3	0
D	0	0	0	0	0	0	0		D	3	1	0	3	11	0	0		D	0	0	0	0	0	0	0		D	0	0	0	0	0	0	0		D	4	0	5	0	0	1	0
E	1	0	0	0	0	0	0		E	33	2	5	14	48	10	4		E	2	0	0	0	1	50	0		E	11	5	6	16	135	1	2		E	0	0	1	0	0	1	1
F	3	1	0	4	3	1	4		F	1	2	3	4	0	5	10		F	16	18	20	19	21	13	18		F	0	0	0	0	0	0	0		F	0	1	0	0	0	0	0
G	1	0	0	0	1	1	0		G	1	2	1	0	5	4	0		G	0	0	0	0	0	0	0		G	0	0	0	0	0	0	0		G	9	6	14	111	39	34	11
H	1	0	0	0	1	0	0		H	2	10	28	12	1	4	15		H	78	81	80	82	79	0	80		H	0	0	0	0	0	0	0		H	4	0	1	0	0	1	0
I	2	4	7	5	6	4	3		I	7	3	7	3	3	2	5		I	1	4	0	0	0	3	0		I	0	0	0	0	0	0	0		I	0	0	0	0	0	0	0
K	0	0	0	0	0	0	0		K	15	18	0	7	6	7	3		K	0	0	0	0	0	0	0		K	0	0	0	0	0	0	0		K	14	0	1	0	0	0	0
L	2	0	5	0	2	1	1		L	1	1	10	2	4	1	4		L	11	8	23	5	13	4	26		L	0	0	0	0	0	0	0		L	0	1	0	0	0	0	0
M	1	5	2	2	1	2	1		M	0	1	8	1	0	0	1		M	2	0	0	0	4	5	0		M	0	0	0	0	0	0	0		M	0	1	0	0	1	5	1
N	0	0	0	0	0	0	0		N	4	4	3	1	3	1	0		N	0	0	0	0	0	6	0		N	0	0	0	0	0	0	0		N	2	2	11	0	3	1	3
P	0	0	0	0	0	0	0		P	0	0	0	0	0	0	0		P	1	1	0	0	0	2	0		P	0	0	0	0	0	0	0		P	0	0	1	0	0	0	0
Q	0	0	0	0	0	0	0		Q	9	9	29	7	5	7	0		Q	0	1	0	0	0	3	0		Q	124	129	128	119	0	132	132		Q	2	0	0	0	0	0	0
R	0	0	0	0	0	0	0		R	6	42	16	7	2	25	15		R	0	0	0	0	0	0	0		R	0	0	1	0	0	1	1		R	7	0	0	0	0	0	0
S	0	0	0	0	0	0	0		S	14	2	0	25	10	11	22		S	0	0	0	0	1	6	0		S	0	0	0	0	0	0	0		S	16	117	90	1	64	64	65
T	2	2	0	0	2	1	0		T	11	4	7	20	13	8	3		T	10	2	0	19	5	15	1		T	0	1	0	0	0	0	0		T	1	1	9	0	1	2	1
V	118	119	120	123	114	120	122		V	20	2	3	7	10	11	9		V	3	10	0	1	7	14	0		V	0	0	0	0	0	1	0		V	4	0	0	0	0	0	4
W	0	0	0	0	0	3	0		W	0	0	0	0	0	0	1		W	1	0	0	0	0	1	0		W	0	0	0	0	0	0	0		W	0	0	0	0	0	0	0
Y	3	2	0	1	0	0	0		Y	0	27	14	13	0	26	36		Y	7	7	10	8	4	1	9		Y	0	0	0	0	0	0	0		Y	1	0	0	0	0	0	0
Total	135	135	135	135	135	135	135		Total	135	135	135	135	135	135	135		Total	135	135	135	135	135	135	135		Total	135	135	135	135	135	135	135		Total	135	135	135	135	135	135	135
